# Supplementary material for: Spontaneous Bowel Evisceration Through Umbilical Hernia Sites in Adult Patients: A Systematic Review of the Literature
Source: Clin Pract. 2025 May 26;15(6):99. doi: 10.3390/clinpract15060099 (PMC12191628; doi:10.3390/clinpract15060099)
Supplement: Supplementary file 1 [file clinpract-15-00099-s001.zip]

Archive with 1 entries (1 files):
- clinpract-3571947-supplementary.pdf
